# Supplementary material for: Visual mate preference evolution during butterfly speciation is linked to neural processing genes
Source: Nat Commun. 2020 Sep 21;11:4763. doi: 10.1038/s41467-020-18609-z (PMC7506007; doi:10.1038/s41467-020-18609-z)
Supplement: Supplementary file 5 — Supplementary Data 1 [file 41467_2020_18609_MOESM5_ESM.xlsx]

## Sheet: Sheet1
sample_ID	species/hybrid	pupation_date	pupation_time	dissection_date	dissection_time	stage	sex	eclosion_date	days_post eclosion	number of Illumina reads	sex(pupae)	BC3 genotype at chr 18	Sequencing batch	Sample accession (ENA)
4	H. cydno	2013-01-28	1904-01-01 06:10:00	2013-02-03	1904-01-01 18:20:00	156h APF	NA	NA	NA	9940761	M	NA	2014	SAMEA7195834
5	H. melpomene	2013-01-29	1904-01-01 06:35:00	2013-02-04	1904-01-01 18:30:00	156h APF	NA	NA	NA	14509892	M	NA	2014	SAMEA7195835
6	H. melpomene	2013-01-29	1904-01-01 07:05:00	2013-02-04	1904-01-01 19:00:00	156h APF	NA	NA	NA	20381183	F	NA	2014	SAMEA7195836
8	H. cydno	2013-01-29	1904-01-01 08:45:00	2013-02-04	1904-01-01 20:35:00	156h APF	NA	NA	NA	15802177	M	NA	2014	SAMEA7195837
13	H. cydno	2013-02-01	1904-01-01 09:02:00	2013-02-07	1904-01-01 20:55:00	156h APF	NA	NA	NA	15838465	F	NA	2014	SAMEA7195838
14	H. melpomene	2013-02-01	1904-01-01 09:45:00	2013-02-07	1904-01-01 21:20:00	156h APF	NA	NA	NA	27607993	M	NA	2014	SAMEA7195839
17	H. melpomene	2013-02-04	1904-01-01 08:25:00	2013-02-10	1904-01-01 20:05:00	156h APF	NA	NA	NA	11245049	M	NA	2014	SAMEA7195840
18	H. melpomene	2013-02-07	1904-01-01 07:15:00	2013-02-13	1904-01-01 19:05:00	156h APF	NA	NA	NA	14106987	F	NA	2014	SAMEA7195841
21	H. cydno	2013-02-09	1904-01-01 08:15:00	2013-02-15	1904-01-01 20:15:00	156h APF	NA	NA	NA	14257617	F	NA	2014	SAMEA7195842
24	H. melpomene	2013-02-10	1904-01-01 06:40:00	2013-02-16	1904-01-01 13:40:00	156h APF	NA	NA	NA	16217791	F	NA	2014	SAMEA7195843
30	H. cydno	2013-02-15	1904-01-01 08:50:00	2013-02-21	1904-01-01 20:35:00	156h APF	NA	NA	NA	10361766	F	NA	2014	SAMEA7195949
42	F1	NA	NA	2013-02-25	NA	adult	M	2013-02-13	12	9363960	NA	NA	2014	SAMEA7195844
45	H. melpomene	NA	NA	2013-02-27	NA	adult	M	2013-02-16	11	15730568	NA	NA	2014	SAMEA7195845
47	H. melpomene	NA	NA	2013-03-05	NA	adult	M	2013-02-22	11	8172936	NA	NA	2014	SAMEA7195846
49	F1	NA	NA	2013-03-01	NA	adult	M	2013-02-18	11	11408223	NA	NA	2014	SAMEA7195847
50	H. cydno	NA	NA	2013-03-08	NA	adult	F	2013-02-27	9	24644345	NA	NA	2014	SAMEA7195848
51	H. cydno	NA	NA	2013-03-08	NA	adult	F	2013-02-27	9	18565681	NA	NA	2014	SAMEA7195849
53	H. melpomene	NA	NA	2013-03-09	NA	adult	F	2013-02-28	9	17562223	NA	NA	2014	SAMEA7195850
56	F1	NA	NA	2013-03-10	NA	adult	F	2013-03-01	9	14588248	NA	NA	2014	SAMEA7195851
57	H. cydno	NA	NA	2013-03-10	NA	adult	M	2013-03-01	9	11649697	NA	NA	2014	SAMEA7195852
58	H. cydno	NA	NA	2013-03-10	NA	adult	F	2013-03-01	9	23384842	NA	NA	2014	SAMEA7195853
67	H. cydno	NA	NA	2013-03-13	1904-01-01 12:40:00	adult	F	2013-03-02	11	10928938	NA	NA	2014	SAMEA7195854
68	H. cydno	NA	NA	2013-03-13	1904-01-01 12:50:00	adult	F	2013-02-28	13	8387253	NA	NA	2014	SAMEA7195948
69	F1	NA	NA	2013-03-13	1904-01-01 12:55:00	adult	F	2013-03-03	10	12709323	NA	NA	2014	SAMEA7195855
70	H. melpomene	NA	NA	2013-03-13	1904-01-01 13:02:00	adult	M	2013-03-03	10	14208333	NA	NA	2014	SAMEA7195856
71A	H. melpomene	NA	NA	2013-03-13	1904-01-01 13:10:00	adult	M	2013-03-02	11	12641438	NA	NA	2014	SAMEA7195857
78	H. melpomene	NA	NA	2013-03-17	NA	adult	F	2013-03-04	13	12846370	NA	NA	2014	SAMEA7195858
80	H. melpomene	NA	NA	2013-03-17	NA	adult	F	2013-03-07	10	12784998	NA	NA	2014	SAMEA7195859
81	H. cydno	NA	NA	2013-03-17	NA	adult	F	2013-03-07	10	11738483	NA	NA	2014	SAMEA7195860
82	H. cydno	NA	NA	2013-03-18	NA	adult	M	2013-03-08	10	12816846	NA	NA	2014	SAMEA7195861
83	H. melpomene	NA	NA	2013-03-18	NA	adult	M	2013-03-05	13	12758682	NA	NA	2014	SAMEA7195862
84	H. cydno	NA	NA	2013-03-18	NA	adult	F	2013-03-05	13	14061162	NA	NA	2014	SAMEA7195863
85	H. cydno	2013-03-18	1904-01-01 06:55:00	2013-03-20	1904-01-01 18:40:00	60h APF	NA	NA	NA	14039304	F	NA	2014	SAMEA7195864
86	H. cydno	2013-03-18	1904-01-01 08:20:00	2013-03-20	1904-01-01 20:20:00	60h APF	NA	NA	NA	15031709	M	NA	2014	SAMEA7195865
87	H. melpomene	2013-03-19	1904-01-01 06:25:00	2013-03-21	1904-01-01 18:30:00	60h APF	NA	NA	NA	14957546	F	NA	2014	SAMEA7195866
90	H. cydno	2013-03-19	1904-01-01 07:25:00	2013-03-21	1904-01-01 19:30:00	60h APF	NA	NA	NA	14863158	F	NA	2014	SAMEA7195867
92	H. melpomene	2013-03-20	1904-01-01 06:30:00	2013-03-22	1904-01-01 18:25:00	60h APF	NA	NA	NA	13752760	M	NA	2014	SAMEA7195868
95	H. melpomene	2013-03-20	1904-01-01 08:00:00	2013-03-22	1904-01-01 20:00:00	60h APF	NA	NA	NA	14423290	M	NA	2014	SAMEA7195869
97	H. melpomene	2013-03-21	1904-01-01 07:35:00	2013-03-23	1904-01-01 19:20:00	60h APF	NA	NA	NA	14865615	M	NA	2014	SAMEA7195870
98	H. cydno	NA	NA	2013-03-24	1904-01-01 13:54:00	adult	M	2013-03-12	12	15182746	NA	NA	2014	SAMEA7195871
99	H. cydno	NA	NA	2013-03-24	1904-01-01 14:04:00	adult	M	2013-03-11	13	15633657	NA	NA	2014	SAMEA7195872
100	H. melpomene	NA	NA	2013-03-24	1904-01-01 14:10:00	adult	M	2013-03-11	13	16647555	NA	NA	2014	SAMEA7195873
104	H. melpomene	NA	NA	2013-03-24	1904-01-01 14:15:00	adult	M	NA	NA	17517053	NA	NA	2014	SAMEA7195874
105	BC3	2013-03-19	1904-01-01 06:00:00	2013-03-25	1904-01-01 19:00:00	156h APF	NA	NA	NA	17330975	M	cyd/cyd	2014	SAMEA7195875
108	BC3	2013-03-23	1904-01-01 08:47:00	2013-03-25	1904-01-01 17:55:00	156h APF	NA	NA	NA	15533255	F	mel/cyd	2014	SAMEA7195876
115	H. melpomene	2013-03-21	1904-01-01 06:15:00	2013-03-27	1904-01-01 21:04:00	60h APF	NA	NA	NA	16186693	M	NA	2014	SAMEA7195877
116	BC3	2013-03-25	1904-01-01 06:30:00	2013-03-27	1904-01-01 18:37:00	156h APF	NA	NA	NA	16573542	M	mel/cyd	2014	SAMEA7195878
117	H. melpomene	2013-03-25	1904-01-01 06:30:00	2013-03-27	1904-01-01 18:50:00	60h APF	NA	NA	NA	15712784	F	NA	2014	SAMEA7195879
118	H. cydno	2013-03-25	1904-01-01 07:30:00	2013-03-27	1904-01-01 19:10:00	60h APF	NA	NA	NA	15823292	F	NA	2014	SAMEA7195880
119	H. cydno	2013-03-21	1904-01-01 07:35:00	2013-03-27	1904-01-01 19:30:00	60h APF	NA	NA	NA	13564857	M	NA	2014	SAMEA7195881
123	BC3	2013-03-26	1904-01-01 06:25:00	2013-03-28	1904-01-01 19:47:00	156h APF	NA	NA	NA	13628147	F	cyd/cyd	2014	SAMEA7195882
124	H. melpomene	2013-03-26	1904-01-01 06:25:00	2013-03-28	1904-01-01 18:20:00	60h APF	NA	NA	NA	15897634	F	NA	2014	SAMEA7195883
125	H. cydno	2013-03-22	1904-01-01 07:53:00	2013-03-28	1904-01-01 18:41:00	60h APF	NA	NA	NA	14703010	F	NA	2014	SAMEA7195884
126	BC3	2013-03-22	1904-01-01 08:05:00	2013-03-28	1904-01-01 08:15:00	156h APF	NA	NA	NA	15641334	M	mel/cyd	2014	SAMEA7195885
128	H. melpomene	NA	NA	2013-03-29	1904-01-01 14:22:00	adult	F	2013-03-17	12	14812848	NA	NA	2014	SAMEA7195886
131	BC3	2013-03-23	1904-01-01 06:00:00	2013-03-29	1904-01-01 18:24:00	156h APF	NA	NA	NA	17090245	M	cyd/cyd	2014	SAMEA7195887
133	BC3	2013-03-23	1904-01-01 07:00:00	2013-03-29	1904-01-01 18:55:00	156h APF	NA	NA	NA	17778868	M	cyd/cyd	2014	SAMEA7195888
136	BC3	2013-03-23	1904-01-01 07:26:00	2013-03-29	1904-01-01 19:49:00	156h APF	NA	NA	NA	14855764	F	cyd/cyd	2014	SAMEA7195889
137	H. cydno	2013-03-23	7:57	2013-03-29	1904-01-01 20:00:00	156h APF	NA	NA	NA	16774119	F	NA	2014	SAMEA7195890
139	BC3	2013-03-24	1904-01-01 07:50:00	2013-03-30	1904-01-01 20:09:00	156h APF	NA	NA	NA	18208513	F	cyd/cyd	2014	SAMEA7195891
140	BC3	2013-03-24	1904-01-01 08:20:00	2013-03-30	1904-01-01 20:21:00	156h APF	NA	NA	NA	18372052	F	cyd/cyd	2014	SAMEA7195892
142	H. cydno	2013-03-25	1904-01-01 06:30:00	2013-03-31	1904-01-01 18:23:00	156h APF	NA	NA	NA	16472632	M	NA	2014	SAMEA7195893
144	H. cydno	2013-03-29	1904-01-01 06:55:00	2013-03-31	1904-01-01 18:57:00	60h APF	NA	NA	NA	17308418	F	NA	2014	SAMEA7195894
146	H. cydno	2013-03-29	1904-01-01 07:30:00	2013-03-31	1904-01-01 19:30:00	60h APF	NA	NA	NA	18120682	M	NA	2014	SAMEA7195895
149	H. melpomene	2013-03-29	1904-01-01 08:30:00	2013-03-31	1904-01-01 20:09:00	60h APF	NA	NA	NA	21272192	F	NA	2014	SAMEA7195896
150	H. melpomene	2013-03-26	1904-01-01 06:00:00	2013-04-01	1904-01-01 18:06:00	156h APF	NA	NA	NA	17488537	F	NA	2014	SAMEA7195897
151	H. cydno	2013-03-26	1904-01-01 06:20:00	2013-04-01	1904-01-01 18:20:00	156h APF	NA	NA	NA	18520940	M	NA	2014	SAMEA7195898
152	BC3	2013-03-30	1904-01-01 06:05:00	2013-04-01	1904-01-01 18:34:00	60h APF	NA	NA	NA	15359649	M	mel/cyd	2014	SAMEA7195947
154	BC3	2013-03-26	1904-01-01 07:30:00	2013-04-01	1904-01-01 19:15:00	156h APF	NA	NA	NA	17712619	M	cyd/cyd	2014	SAMEA7195899
155	BC3	2013-03-26	1904-01-01 07:35:00	2013-04-01	1904-01-01 19:30:00	156h APF	NA	NA	NA	16516164	M	mel/cyd	2014	SAMEA7195900
156	H. cydno	2013-03-26	1904-01-01 07:40:00	2013-04-01	1904-01-01 19:43:00	156h APF	NA	NA	NA	14519386	M	NA	2014	SAMEA7195901
161	BC3	2013-03-31	1904-01-01 05:30:00	2013-04-02	1904-01-01 17:40:00	60h APF	NA	NA	NA	16615894	F	mel/cyd	2014	SAMEA7195902
162	H. cydno	2013-03-31	1904-01-01 05:30:00	2013-04-02	1904-01-01 18:07:00	60h APF	NA	NA	NA	13706797	F	NA	2014	SAMEA7195903
164	H. melpomene	2013-03-31	1904-01-01 06:00:00	2013-04-02	1904-01-01 18:34:00	60h APF	NA	NA	NA	12802909	F	NA	2014	SAMEA7195904
165	BC3	2013-03-31	1904-01-01 07:20:00	2013-04-02	1904-01-01 19:18:00	60h APF	NA	NA	NA	1538095	F	cyd/cyd	2014	SAMEA7195905
166	BC3	2013-03-27	1904-01-01 08:00:00	2013-04-02	1904-01-01 19:33:00	156h APF	NA	NA	NA	15644236	F	cyd/cyd	2014	SAMEA7195906
168	H. cydno	2013-03-27	1904-01-01 10:20:00	2013-04-02	1904-01-01 22:02:00	156h APF	NA	NA	NA	16693626	F	NA	2014	SAMEA7195907
179	BC3	2013-04-01	1904-01-01 06:25:00	2013-04-03	1904-01-01 18:28:00	60h APF	NA	NA	NA	13971394	F	mel/cyd	2014	SAMEA7195908
183	BC3	2013-03-28	1904-01-01 07:40:00	2013-04-03	1904-01-01 19:51:00	156h APF	NA	NA	NA	14188617	M	mel/cyd	2014	SAMEA7195909
184	H. melpomene	2013-03-28	1904-01-01 07:40:00	2013-04-03	1904-01-01 20:02:00	156h APF	NA	NA	NA	16044574	M	NA	2014	SAMEA7195910
185	BC3	2013-03-28	1904-01-01 07:50:00	2013-04-03	1904-01-01 20:35:00	156h APF	NA	NA	NA	13436109	M	mel/cyd	2014	SAMEA7195911
187	BC3	2013-04-01	1904-01-01 09:15:00	2013-04-03	1904-01-01 20:59:00	60h APF	NA	NA	NA	13668057	F	cyd/cyd	2014	SAMEA7195912
188	BC3	2013-04-01	1904-01-01 09:25:00	2013-04-03	1904-01-01 21:13:00	60h APF	NA	NA	NA	15379669	F	cyd/cyd	2014	SAMEA7195913
189	BC3	2013-03-28	1904-01-01 11:15:00	2013-04-03	1904-01-01 21:32:00	156h APF	NA	NA	NA	13142043	M	cyd/cyd	2014	SAMEA7195914
192	BC3	2013-04-02	1904-01-01 07:40:00	2013-04-04	1904-01-01 19:55:00	60h APF	NA	NA	NA	14194658	F	cyd/cyd	2014	SAMEA7195915
193	BC3	2013-04-02	1904-01-01 07:50:00	2013-04-04	1904-01-01 20:10:00	60h APF	NA	NA	NA	11688008	M	mel/cyd	2014	SAMEA7195916
197	BC3	2013-04-04	1904-01-01 05:20:00	2013-04-06	1904-01-01 17:40:00	60h APF	NA	NA	NA	11505835	F	mel/cyd	2014	SAMEA7195917
198	BC3	2013-04-04	1904-01-01 05:40:00	2013-04-06	1904-01-01 18:00:00	60h APF	NA	NA	NA	14715775	M	cyd/cyd	2014	SAMEA7195919
199	BC3	2013-04-04	1904-01-01 05:55:00	2013-04-06	1904-01-01 18:20:00	60h APF	NA	NA	NA	13888715	M	cyd/cyd	2014	SAMEA7195920
200	H. cydno	2013-04-04	1904-01-01 05:55:00	2013-04-06	1904-01-01 18:34:00	60h APF	NA	NA	NA	14117020	F	NA	2014	SAMEA7195921
201	BC3	2013-04-04	1904-01-01 07:00:00	2013-04-06	1904-01-01 18:50:00	60h APF	NA	NA	NA	14851324	M	cyd/cyd	2014	SAMEA7195922
208	H. melpomene	2013-04-06	1904-01-01 06:20:00	2013-04-08	1904-01-01 18:30:00	60h APF	NA	NA	NA	12331325	F	NA	2014	SAMEA7195923
209	BC3	2013-04-06	1904-01-01 06:20:00	2013-04-08	1904-01-01 18:47:00	60h APF	NA	NA	NA	35679154	F	mel/cyd	2014	SAMEA7195924
212	BC3	2013-04-06	1904-01-01 08:20:00	2013-04-08	1904-01-01 20:46:00	60h APF	NA	NA	NA	15181526	M	cyd/cyd	2014	SAMEA7195925
214	BC3	2013-04-07	1904-01-01 06:15:00	2013-04-09	1904-01-01 18:19:00	60h APF	NA	NA	NA	18775780	F	cyd/cyd	2014	SAMEA7195926
215	BC3	2013-04-07	1904-01-01 06:15:00	2013-04-09	1904-01-01 18:32:00	60h APF	NA	NA	NA	14362737	M	mel/cyd	2014	SAMEA7195927
218	H. melpomene	NA	NA	2013-04-10	1904-01-01 14:04:00	adult	F	2013-03-29	12	19336686	NA	NA	2014	SAMEA7195928
220	H. melpomene	2013-04-04	1904-01-01 05:30:00	2013-04-10	1904-01-01 17:30:00	156h APF	NA	NA	NA	18842683	F	NA	2014	SAMEA7195929
224	BC3	2013-04-10	1904-01-01 07:40:00	2013-04-12	1904-01-01 19:24:00	60h APF	NA	NA	NA	14258628	F	mel/cyd	2014	SAMEA7195930
R70	H. melpomene	NA	NA	2019-03-31	11:20:00	adult	M	2019-03-21	10	12994137	NA	NA	2019	SAMEA7195931
R82	H. cydno	NA	NA	2019-04-05	11:20:00	adult	M	2019-03-26	10	15648367	NA	NA	2019	SAMEA7195932
R106	H. melpomene	NA	NA	2019-04-12	14:00:00	adult	M	2019-04-02	10	13664007	NA	NA	2019	SAMEA7195933
R112	H. melpomene	NA	NA	2019-04-12	14:40:00	adult	M	2019-04-02	10	11836789	NA	NA	2019	SAMEA7195934
R1P	H. melpomene	NA	NA	2019-03-15	13:00:00	adult	M	2019-03-05	10	11265480	NA	NA	2019	SAMEA7195935
R30	H. cydno	NA	NA	2019-03-25	12:50:00	adult	M	2019-03-15	10	10249278	NA	NA	2019	SAMEA7195936
R119	H. melpomene	NA	NA	2019-04-13	13:00:00	adult	M	2019-04-03	10	9761382	NA	NA	2019	SAMEA7195937
R94	H. cydno	NA	NA	2019-04-10	14:35:00	adult	M	2019-03-31	10	10965853	NA	NA	2019	SAMEA7195938
R98	H. cydno	NA	NA	2019-04-10	15:00:00	adult	M	2019-03-31	10	11592907	NA	NA	2019	SAMEA7195939
R240	H. cydno	NA	NA	2019-06-02	12:00:00	adult	M	2019-05-23	10	11048957	NA	NA	2019	SAMEA7195940
R90	F1	NA	NA	2019-04-09	14:15:00	adult	M	2019-03-30	10	19504203	NA	NA	2019	SAMEA7195941
R152	F1	NA	NA	2019-04-22	12:50:00	adult	M	2019-04-12	10	24044742	NA	NA	2019	SAMEA7195942
R273	F1	NA	NA	2019-06-16	12:30:00	adult	M	2019-06-06	10	21783583	NA	NA	2019	SAMEA7195943
R292	F1	NA	NA	2019-06-19	12:30:00	adult	M	2019-06-09	10	23548295	NA	NA	2019	SAMEA7195944
R298	F1	NA	NA	2019-06-20	14:30:00	adult	M	2019-06-10	10	22809932	NA	NA	2019	SAMEA7195945
R200	F1	NA	NA	2019-05-18	11:40:00	adult	M	2019-05-08	10	23303571	NA	NA	2019	SAMEA7195946
